# Supplementary material for: Solubilization Behavior of Polyene Antibiotics in Nanomicellar System: Insights from Molecular Dynamics Simulation of the Amphotericin B and Nystatin Interactions with Polysorbate 80
Source: Molecules. 2015 Dec 24;21(1):6. doi: 10.3390/molecules21010006 (PMC6273564; doi:10.3390/molecules21010006)
Supplement: Supplementary file 1 [file molecules-21-00006-s001.zip]

Archive with 6 entries (4 files):
- molecules-104000-supplementary-final/
- molecules-104000-supplementary-final/molecules-104000-supplementary-final.pdf
- molecules-104000-supplementary-final/Supplementary Materials 2_Videos/
- molecules-104000-supplementary-final/Supplementary Materials 2_Videos/Video S1_P80 Micellation.mpg
- molecules-104000-supplementary-final/Supplementary Materials 2_Videos/Video S2_Encapsulation of AmB into P80 Micelle.mpg
- molecules-104000-supplementary-final/Supplementary Materials 2_Videos/Video S3_Encapsulation of Nys into P80 Micelle.mpg
